# Supplementary material for: Positive density dependence acting on mortality can help maintain species-rich communities
Source: eLife. 2020 Jun 18;9:e57788. doi: 10.7554/eLife.57788 (PMC7302881; doi:10.7554/eLife.57788)
Supplement: Source code 1. [file elife-57788-code1.zip]

Archive with 12 entries (10 files):
- CodePython/
- CodePython/Graphes/
- CodePython/Graphes/.directory
- CodePython/Graphes/READ_ME_IF_WEIRD_MULTISPECIES_GRAPHS
- CodePython/Model1_CompetAsymResource_MultiSpecies.py
- CodePython/Model1_CompetAsymResource_TwoSpecies.py
- CodePython/Model2_CompetAsymMortality_MultiSpecies.py
- CodePython/Model2_CompetAsymMortality_TwoSpecies.py
- CodePython/Model3_CompetAsymReprod_MultiSpecies.py
- CodePython/Model3_CompetAsymReprod_TwoSpecies.py
- CodePython/Model4_AllAsymmetries_MultiSpecies.py
- CodePython/READ_ME
