# Supplementary material for: Positive density dependence acting on mortality can help maintain species-rich communities
Source: eLife. 2020 Jun 18;9:e57788. doi: 10.7554/eLife.57788 (PMC7302881; doi:10.7554/eLife.57788)
Supplement: Source code 1. [file elife-57788-code1.zip › CodePython/Graphes/READ_ME_IF_WEIRD_MULTISPECIES_GRAPHS]

Depending on the version of python used:

The x-axis in the multispecies graphs may not be sorted (10^-2, 10^-1, 10^0, 10^1, 10^2 with the default parameter values). 
This leads to weird graphs with non-monotonous effect of the parameter of interest.
Once sorted, this leads to the graph as in the manuscript.
