# Supplementary material for: Positive density dependence acting on mortality can help maintain species-rich communities
Source: eLife. 2020 Jun 18;9:e57788. doi: 10.7554/eLife.57788 (PMC7302881; doi:10.7554/eLife.57788)
Supplement: Source code 1. [file elife-57788-code1.zip › CodePython/READ_ME]

last update: April 10th, 2020

#### System Requirements ####

Simulations are run using Python (tested on version 2.7.15)


#### Installation guide ####

Install Python: https://www.python.org/downloads/

And install the packages Scipy and Numpy:

https://docs.scipy.org/doc/numpy/user/install.html

Overall installation time is short: < 20 min


#### Demo and instructions for use ####

Each file (.py) correspond to the code to run the full analysis of each two-species or multi-species model.

The command line (in Linux) is for instance:

python Model1_CompetAsymResource_MultiSpecies.py

Plots as the ones shown in the manuscript will be stored in the folder "Graphes".
